# Supplementary material for: ddpcr: an R package and web application for analysis of droplet digital PCR data
Source: F1000Res. 2016 Jun 17;5:1411. [Version 1] doi: 10.12688/f1000research.9022.1 (PMC5031129; doi:10.12688/f1000research.9022.1)
Supplement: Raw ddPCR data from application of the ddPCR assay against BRAF-V600 mutations — This data can be loaded and displayed in QuantaSoft™. Column 12 on the plate is from a different experiment and is not considered part of the dataset. [file f1000research-5-9706-s0000.tgz]

Archive with 1 entries (1 files):
- d1ddabd9-5f4b-404e-9238-161e9cc920ac_c931079b-cf57-4308-9b5d-fc5626d561a9_3-5-2014_BRAFWTNEGASSAY_FFPEDNA_CRCRepeat.qlp
