# Supplementary material for: ddpcr: an R package and web application for analysis of droplet digital PCR data
Source: F1000Res. 2016 Jun 17;5:1411. [Version 1] doi: 10.12688/f1000research.9022.1 (PMC5031129; doi:10.12688/f1000research.9022.1)
Supplement: The set of exported CSV files of the data presented in Dataset 1 [file f1000research-5-9706-s0001.tgz]

Archive with 1 entries (1 files):
- 6fa27805-06bd-42bf-b8ae-6b35a8a765df_10dfef4c-dd77-4e9c-9fa7-f58bd18568fa_ddpcr_raw_data.zip
