# Supplementary material for: ddpcr: an R package and web application for analysis of droplet digital PCR data
Source: F1000Res. 2016 Jun 17;5:1411. [Version 1] doi: 10.12688/f1000research.9022.1 (PMC5031129; doi:10.12688/f1000research.9022.1)
Supplement: Supplementary file 5 [file f1000research-5-9706-s0004.tgz]

Archive with 1 entries (1 files):
- 34e1ff63-bef5-41cf-8b17-257b392b220c.tif
