# Supplementary material for: ddpcr: an R package and web application for analysis of droplet digital PCR data
Source: F1000Res. 2016 Jun 17;5:1411. [Version 1] doi: 10.12688/f1000research.9022.1 (PMC5031129; doi:10.12688/f1000research.9022.1)
Supplement: Supplementary file 7 [file f1000research-5-9706-s0006.tgz › 5f9384ca-8e42-427b-aa44-2d5ba780fa0c.csv]

well	automatic	manual
A01	0.218	0.21
A02	0.704	0.79
A04	45.6	44.97
A05	23.1	22.95
B01	0.284	0.33
B02	0.576	0.57
B04	43	42.98
B05	23	23.03
C01	0.24	0.23
C02	0.285	0.32
C04	30.7	31.13
C05	NA	12.22
D01	0.438	0.36
D02	0.311	0.31
D04	27.4	28.13
D05	11.7	12.22
E01	0.251	0.29
E02	0.82	0.72
E04	38.3	38.4
E05	22.2	22.1
F01	0.538	0.57
F02	0.678	0.65
F04	38.3	37.95
F05	19.8	19.67
G01	0.219	0.28
G02	1.36	1.36
G04	33	32.73
G05	35.5	36.58
H01	0.245	0.16
H02	1.1	0.99
H04	30	30.05
H05	35.4	35.72
